# Supplementary material for: N-terminal tyrosine of ISCU2 triggers [2Fe-2S] cluster synthesis by ISCU2 dimerization
Source: Nat Commun. 2021 Nov 25;12:6902. doi: 10.1038/s41467-021-27122-w (PMC8617193; doi:10.1038/s41467-021-27122-w)
Supplement: Supplementary file 4 — Source Data [file 41467_2021_27122_MOESM4_ESM.zip]

Archive with 2 entries (2 files):
- freibert-et-al_raw-data.xlsx
- freibert-et-al_uncropped-blots-gels.docx
