# Supplementary material for: N-terminal tyrosine of ISCU2 triggers [2Fe-2S] cluster synthesis by ISCU2 dimerization
Source: Nat Commun. 2021 Nov 25;12:6902. doi: 10.1038/s41467-021-27122-w (PMC8617193; doi:10.1038/s41467-021-27122-w)
Supplement: Supplementary file 4 — Source Data [file 41467_2021_27122_MOESM4_ESM.zip › freibert-et-al_raw-data.xlsx]

## Sheet: Fig. 1c
Fig 1c
EP1 (3 days)		sample 1	sample 2	sample 3	mean	SD
		% CTL	% CTL	% CTL	% CTL
mitoAco/CS	CTL	100	100	100	100	0
	shISU2	32.4481	45.4477	50.9336	42.9431	9.49384
	smISU2	64.9085	88.6278	87.0316	80.1893	13.2576
	smISU2 dMLS	36.6355	51.1237	58.7102	48.8231	11.2157
	smISU2 Y35A	34.9815	61.8372	69.6267	55.4818	18.176
cytoAco/LDH	CTL	100	100	100	100	0
	shISU2	18.9487	22.1982	28.5562	23.2344	4.88687
	smISU2	69.992	82.1248	84.1294	78.7487	7.64951
	smISU2 dMLS	23.1012	31.6423	30.1089	28.2841	4.55352
	smISU2 Y35A	22.8911	35.8416	48.5348	35.7558	12.8221
SDH/CS	CTL	100	100	100	100	0
	shISU2	22.207	32.9363	44.2549	33.1327	11.0253
	smISU2	65.2117	96.919	105.16	89.0969	21.0916
	smISU2 dMLS	20.4328	41.769	55.8793	39.3603	17.8455
	smISU2 Y35A	21.4812	46.8907	67.6842	45.352	23.1399
COX/CS	CTL	100	100	100	100	0
	shISU2	71.7999	97.441	86.5007	85.2472	12.8664
	smISU2	77.7643	102.191	96.2414	92.0654	12.7374
	smISU2 dMLS	77.2423	101.334	108.617	95.731	16.4205
	smISU2 Y35A	63.3973	94.1785	100.929	86.1684	20.0071
EP2 (6 days)		sample 1	sample 2	sample 3	mean	SD
		% CTL	% CTL	% CTL	% CTL
mitoAco/CS	CTL	100	100	100	100	0
	shISU2	15.8614	18.6155	17.2725	17.2498	1.37718
	smISU2	105.856	84.9872	74.1082	88.3173	16.1339
	smISU2 dMLS	22.2222	21.7864	19.5968	21.2018	1.40693
	smISU2 Y35A	36.5276	29.8817	37.2351	34.5481	4.05667
cytoAco/LDH	CTL	100	100	100	100	0
	shISU2	4.22707	5.41711	9.38605	6.34341	2.70135
	smISU2	81.1688	82.4247	64.4091	76.0009	10.0584
	smISU2 dMLS	9.06586	8.21203	8.56874	8.61554	0.428839
	smISU2 Y35A	13.5643	14.1636	15.6661	14.4647	1.08277
SDH/CS	CTL	100	100	100	100	0
	shISU2	10.4719	12.5146	14.2504	12.4123	1.89132
	smISU2	137.814	74.7713	92.7849	101.79	32.4718
	smISU2 dMLS	14.1233	9.20621	12.7606	12.03	2.53865
	smISU2 Y35A	24.1505	13.655	25.45	21.0852	6.46745
COX/CS	CTL	100	100	100	100	0
	shISU2	63.5345	77.8672	63.0829	68.1616	8.40839
	smISU2	91.0338	91.97	74.7146	85.9061	9.70349
	smISU2 dMLS	62.7048	66.0521	55.6556	61.4708	5.307
	smISU2 Y35A	57.3751	60.341	67.812	61.8427	5.37808

## Sheet: Fig.3b
Fig. 3b
		sample 1		sample 2		sample 3		mean	SD
		OD	S2-	OD	S2-	OD	S2-	S2-
-FXN	NIA	0.144	23.2258	0.153	24.6774	0.145	23.3871	23.7634	0.795626
	NIA-W97D	0.131	21.129	0.165	26.6129	0.135	21.7742	23.172	2.99728
	NIA-W97K	0.13	20.9677	0.119	19.1935	0.136	21.9355	20.6989	1.39059
+FXN	NIA	0.867	139.839	1.071	172.742	0.875	141.129	151.237	18.6354
	NIA-W97D	0.914	147.419	1.051	169.516	0.912	147.097	154.677	12.8517
	NIA-W97K	0.904	145.806	0.96	154.839	0.967	155.968	152.204	5.56938

## Sheet: Fig.4b
Fig. 4b
		sample 1		sample 2		sample 3		mean	SD
		OD	S2-	OD	S2-	OD	S2-	S2-
-FXN	ISCU2	0.065	19.403	0.064	19.1045	0.063	18.806	19.1045	0.298507
	ISCU2-Y35A	0.053	15.8209	0.051	15.2239	0.055	16.4179	15.8209	0.597015
	ISCU2-L35	0.074	22.0896	0.07	20.8955	0.064	19.1045	20.6965	1.50245
	ISCU2-L35H36	0.064	19.1045	0.069	20.597	0.073	21.791	20.4975	1.34604
+FXN	ISCU2	0.603	180	0.605	180.597	0.6	179.104	179.9	0.751227
	ISCU2-Y35A	0.545	162.687	0.562	167.761	0.593	177.015	165.224	7.26504
	ISCU2-L35	0.513	153.134	0.547	163.284	0.61	182.09	166.169	14.6917
	ISCU2-L35H36	0.5	149.254	0.563	168.06	0.597	178.209	165.174	14.6917

## Sheet: Supplementary Fig.6c
Supplementary Fig. 6c
NIA WT +
c ISCU2 [nM]	sample 1	sample 2	sample 3	F-Norm	SD		R2	0.99		fit for NIA WT + ISCU2			fit for NIA W97D + ISCU2			fit for NIA W97K + ISCU2			fit for NIA WT + ISCU2			fit for NIA W97D + ISCU2			fit for NIA W97K + ISCU2
3.052	1	1	0.96624	0.98875	0.01949		Kd [µM]	1.53		x	y		x	y		x	y		x	y		x	y		x	y
6.104	0.94783	0.93766	1	0.96183	0.03345		SD (Kd)	0.29		3.052	0.98621		3.052	0.94623		3.052	0.94708		3.052	0.00253		3052	0.04376		3.052	0.04436
12.207	0.91831	0.91487	0.87036	0.90118	0.02675					3.38996	0.98483		3.38996	0.94536		3.38996	0.94471		6.104	-0.01278		6.104	0.03211		6.104	0.03981
24.414	0.9846	0.95395	0.99441	0.97765	0.02111					3.76535	0.98333		3.76535	0.9444		3.76535	0.94221		12.207	-0.05433		12.207	-0.01666		12.207	0.00495
48.828	0.7996	0.8207	0.91446	0.84492	0.06114					4.1823	0.9817		4.1823	0.94335		4.1823	0.93959		24.414	0.05158		24.414	-0.02054		24.414	-0.01021
97.656	0.85128	0.88579	0.91591	0.88432	0.03234					4.64543	0.97993		4.64543	0.94221		4.64543	0.93684		48.828	-0.03837		48.828	0.03788		48.828	0.01432
195.312	0.6538	0.68494	0.69854	0.67909	0.02294					5.15984	0.97801		5.15984	0.94095		5.15984	0.93394		97.656	0.06019		97.656	0.04114		97.656	-0.02307
390.625	0.62391	0.70496	0.73908	0.68932	0.05915					5.73121	0.97593		5.73121	0.93959		5.73121	0.9309		195.312	-0.06694		195.312	-0.01746		195.312	-0.03874
781.25	0.47706	0.61782	0.67238	0.58909	0.10078					6.36585	0.97369		6.36585	0.93811		6.36585	0.9277		390.625	0.04139		390.625	-0.09974		390.625	-0.07044
1562.5	0.52705	0.63816	0.71032	0.62518	0.09232					7.07077	0.97128		7.07077	0.93649		7.07077	0.92435		781.25	0.05693		781.25	-0.02021		781.25	0.09398
3125	0.35903	0.49056	0.57393	0.47451	0.10835					7.85375	0.96868		7.85375	0.93474		7.85375	0.92082		1562.5	0.21881		1562.5	0.03051		1562.5	0.15279
6250	0.08852	0.22403	0.29185	0.20146	0.10353					8.72343	0.96588		8.72343	0.93284		8.72343	0.91712		3125	0.19074		3125	0.10581		3125	0.20839
12500	0.106	0.20167	0.25656	0.18798	0.07635					9.68941	0.96288		9.68941	0.93079		9.68941	0.91324		6250	0.02229		6250	0.08472		6250	0.05493
25000	0.00218	0.03407	0.06868	0.03497	0.03326					10.7624	0.95966		10.7624	0.92857		10.7624	0.90916		12500	0.08604		12500	0.02985		12500	0.01796
50000	0	0.00876	0.04217	0.01698	0.02225					11.9541	0.95622		11.9541	0.92618		11.9541	0.90489		25000	-0.01702		25000	-0.03808		25000	-0.00667
100000	0.01944	0	0	0.00648	0.01122					13.2779	0.95255		13.2779	0.9236		13.2779	0.9004		50000	-0.00589		50000	-0.000556367		50000	-4.76e-05
										14.7482	0.94863		14.7482	0.92082		14.7482	0.8957		100000	-0.000508		100000	0.03232		100000	0.08045
NIA W97D +										16.3813	0.94445		16.3813	0.91785		16.3813	0.89077
c ISCU2 [nM]	sample 1	sample 2	sample 3	F-Norm	SD		R2	0.99		18.1953	0.94001		18.1953	0.91465		18.1953	0.8856
3.052	1	1	0.96998	0.98999	0.01733		Kd [µM]	2.89		20.2101	0.93529		20.2101	0.91124		20.2101	0.88019
6.104	0.96033	0.95214	1	0.97083	0.0256		SD (Kd)	0.99		22.4481	0.93029		22.4481	0.90759		22.4481	0.87452
12.207	0.9078	0.90314	0.91611	0.90902	0.00657					24.9339	0.92498		24.9339	0.90369		24.9339	0.86859
24.414	0.86577	0.88848	0.89762	0.88395	0.0164					27.6949	0.91937		27.6949	0.89954		27.6949	0.86237
48.828	0.91818	0.89874	0.91346	0.91013	0.01014					30.7617	0.91344		30.7617	0.89512		30.7617	0.85588
97.656	0.88346	0.83894	0.87878	0.86706	0.02447					34.1681	0.90718		34.1681	0.89042		34.1681	0.84908
195.312	0.73862	0.73742	0.75915	0.74506	0.01221					37.9517	0.90058		37.9517	0.88544		37.9517	0.84198
390.625	0.55645	0.56872	0.61492	0.58003	0.03083					42.1542	0.89363		42.1542	0.88016		42.1542	0.83455
781.25	0.50166	0.55767	0.61187	0.55707	0.05511					46.8221	0.88631		46.8221	0.87457		46.8221	0.8268
1562.5	0.42606	0.49422	0.54701	0.4891	0.06063					52.007	0.87862		52.007	0.86867		52.007	0.81871
3125	0.39227	0.43991	0.48383	0.43867	0.04579					57.7659	0.87056		57.7659	0.86243		57.7659	0.81027
6250	0.26556	0.30035	0.33091	0.29894	0.0327					64.1626	0.86209		64.1626	0.85585		64.1626	0.80147
12500	0.12021	0.1605	0.15891	0.14654	0.02281					71.2676	0.85323		71.2676	0.84892		71.2676	0.79231
25000	0.00443	0.02306	0	0.00916	0.01224					79.1594	0.84395		79.1594	0.84163		79.1594	0.78276
50000	0	0.00272	0.00659	0.0031	0.00331					87.9251	0.83426		87.9251	0.83396		87.9251	0.77282
100000	0.0266	0	0.00663	0.01108	0.01385					97.6614	0.82413		97.6614	0.82592		97.6614	0.76249
										108.476	0.81356		108.476	0.81748		108.476	0.75176
NIA W97K +										120.488	0.80255		120.488	0.80863		120.488	0.74061
c ISCU2 [nM]	sample 1	sample 2	sample 3	F-Norm	SD		R2	0.99		133.83	0.79109		133.83	0.79938		133.83	0.72905
3.052	0.97432	1	1	0.99144	0.01482		Kd [µM]	1.49		148.65	0.77917		148.65	0.78971		148.65	0.71706
6.104	1	0.96299	0.94344	0.96881	0.02873		SD (Kd)	0.73		165.11	0.7668		165.11	0.7796		165.11	0.70465
12.207	0.91842	0.9161	0.89237	0.90896	0.01442					183.394	0.75395		183.394	0.76906		183.394	0.69182
24.414	0.84101	0.87596	0.86179	0.85959	0.01758					203.702	0.74064		203.702	0.75807		203.702	0.67855
48.828	0.79849	0.84204	0.87328	0.83794	0.03757					226.259	0.72687		226.259	0.74664		226.259	0.66486
97.656	0.72995	0.74051	0.74782	0.73943	0.00898					251.313	0.71264		251.313	0.73475		251.313	0.65074
195.312	0.61356	0.65864	0.66331	0.64517	0.02748					279.142	0.69794		279.142	0.7224		279.142	0.6362
390.625	0.48734	0.52149	0.54075	0.51653	0.02705					310.053	0.68279		310.053	0.70958		310.053	0.62125
781.25	0.51891	0.57314	0.61266	0.56824	0.04707					344.386	0.6672		344.386	0.69631		344.386	0.6059
1562.5	0.44293	0.52443	0.55188	0.50641	0.05666					382.522	0.65118		382.522	0.68257		382.522	0.59016
3125	0.39363	0.46441	0.48117	0.4464	0.04647					424.88	0.63473		424.88	0.66837		424.88	0.57404
6250	0.17112	0.19443	0.22278	0.19611	0.02587					471.929	0.61789		471.929	0.65371		471.929	0.55756
12500	0.07807	0.07522	0.1134	0.0889	0.02127					524.188	0.60066		524.188	0.6386		524.188	0.54075
25000	0.03707	0	0.02146	0.01951	0.01861					582.234	0.58307		582.234	0.62305		582.234	0.52362
50000	0	0.000874	0	0.000291	0.000505					646.707	0.56515		646.707	0.60707		646.707	0.50621
100000	0.05059	0.10324	0.04654	0.06679	0.03163					718.32	0.54692		718.32	0.59068		718.32	0.48854
										797.863	0.52843		797.863	0.57388		797.863	0.47065
										886.214	0.5097		886.214	0.55671		886.214	0.45258
										984.348	0.49078		984.348	0.53918		984.348	0.43436
										1093.35	0.4717		1093.35	0.52132		1093.35	0.41604
										1214.42	0.45252		1214.42	0.50317		1214.42	0.39766
										1348.9	0.43329		1348.9	0.48475		1348.9	0.37927
										1498.27	0.41405		1498.27	0.4661		1498.27	0.36093
										1664.18	0.39485		1664.18	0.44726		1664.18	0.34267
										1848.46	0.37576		1848.46	0.42827		1848.46	0.32456
										2053.15	0.35683		2053.15	0.40919		2053.15	0.30665
										2280.5	0.3381		2280.5	0.39005		2280.5	0.28899
										2533.03	0.31965		2533.03	0.37092		2533.03	0.27163
										2813.53	0.30152		2813.53	0.35183		2813.53	0.25462
										3125.08	0.28376		3125.08	0.33286		3125.08	0.23801
										3471.14	0.26643		3471.14	0.31404		3471.14	0.22184
										3855.51	0.24957		3855.51	0.29545		3855.51	0.20615
										4282.45	0.23322		4282.45	0.27712		4282.45	0.19099
										4756.66	0.21743		4756.66	0.25912		4756.66	0.17638
										5283.39	0.20222		5283.39	0.2415		5283.39	0.16236
										5868.45	0.18763		5868.45	0.22431		5868.45	0.14893
										6518.28	0.17367		6518.28	0.20759		6518.28	0.13613
										7240.08	0.16037		7240.08	0.19139		7240.08	0.12397
										8041.81	0.14773		8041.81	0.17574		8041.81	0.11244
										8932.32	0.13576		8932.32	0.16067		8932.32	0.10155
										9921.43	0.12446		9921.43	0.14622		9921.43	0.0913
										11020.1	0.11383		11020.1	0.13241		11020.1	0.08167
										12240.4	0.10386		12240.4	0.11924		12240.4	0.07267
										13595.8	0.09452		13595.8	0.10674		13595.8	0.06426
										15101.3	0.08581		15101.3	0.09491		15101.3	0.05643
										16773.6	0.07771		16773.6	0.08374		16773.6	0.04916
										18631	0.07019		18631	0.07324		18631	0.04242
										20694.1	0.06322		20694.1	0.06338		20694.1	0.03619
										22985.6	0.05679		22985.6	0.05417		22985.6	0.03045
										25530.9	0.05085		25530.9	0.04557		25530.9	0.02516
										28358.1	0.04539		28358.1	0.03757		28358.1	0.0203
										31498.3	0.04037		31498.3	0.03015		31498.3	0.01584
										34986.3	0.03577		34986.3	0.02328		34986.3	0.01176
										38860.4	0.03155		38860.4	0.01693		38860.4	0.00802
										43163.6	0.0277		43163.6	0.01107		43163.6	0.00461
										47943.3	0.02418		47943.3	0.00569		47943.3	0.0015
										53252.3	0.02097		53252.3	0.000743		53252.3	-0.00133
										59149.2	0.01805		59149.2	-0.00379		59149.2	-0.00391
										65699	0.0154		65699	-0.00794		65699	-0.00625
										72974.2	0.01298		72974.2	-0.01174		72974.2	-0.00838
										81054.9	0.01078		81054.9	-0.0152		81054.9	-0.01031
										90030.5	0.00879		90030.5	-0.01836		90030.5	-0.01207
										100000	0.00699		100000	-0.02124		100000	-0.01365

## Sheet: Supplementary Fig.8a
Supplementary Fig. 8a
NIA WT+
c Y35A [nM]	sample 1	sample 2	sample 3	F-Norm	SD		R2	0.99		fit for Y35A			fit for L35			fit L35H36			residual for Y35A			residual for L35			residual L35H36
6.104	1	0.98388	0.99487	0.99292	0.00823		Kd [µM]	1.62		x	y		x	y		x	y		x	y		x	y		x	y
12.207	0.98906	1	1	0.99635	0.00632		SD (Kd)	0.49		6.104	0.97718		3.052	1.00957		6.104	0.98396		6.104	0.01573		3.052	-0.01773		6.104	0.01048
24.414	0.92612	0.9041	0.94255	0.92425	0.01929					6.77992	0.97711		3.38996	1.00838		6.77992	0.98388		12.207	0.01983		6.104	0.000239259		12.207	-0.03562
48.828	0.96242	0.95176	0.93223	0.9488	0.01531					7.53069	0.97703		3.76535	1.00706		7.53069	0.98379		24.414	-0.05094		12.207	-0.00901		24.414	0.00359
97.656	0.92591	0.89026	0.96401	0.92672	0.03688					8.3646	0.97694		4.1823	1.00562		8.3646	0.98368		48.828	-0.02375		24.414	-0.03227		48.828	-0.01561
195.312	0.90695	0.85772	0.92172	0.89546	0.03351					9.29085	0.97684		4.64543	1.00405		9.29085	0.98357		97.656	-0.04054		48.828	-0.0111		97.656	-0.04368
390.625	0.86224	0.84823	0.87929	0.86325	0.01556					10.3197	0.97673		5.15984	1.00234		10.3197	0.98345		195.312	-0.06127		97.656	-0.05275		195.312	-0.06663
781.25	0.79169	0.79565	0.88338	0.82358	0.05183					11.4624	0.9766		5.73121	1.00046		11.4624	0.98331		390.625	-0.07253		195.312	-0.06886		390.625	-0.07296
1562.5	0.70344	0.6712	0.75469	0.70978	0.04211					12.7317	0.97646		6.36585	0.99842		12.7317	0.98315		781.25	-0.07084		390.625	-0.01832		781.25	-0.0693
3125	0.54876	0.5729	0.61397	0.57854	0.03297					14.1415	0.97631		7.07077	0.99621		14.1415	0.98298		1562.5	-0.10426		781.25	0.07437		1562.5	-0.03383
6250	0.40744	0.39771	0.43523	0.41346	0.01947					15.7075	0.97614		7.85375	0.9938		15.7075	0.98279		3125	-0.08595		1562.5	0.04009		3125	-0.02408
12500	0.21639	0.24695	0.28548	0.24961	0.03462					17.4469	0.97595		8.72343	0.99119		17.4469	0.98258		6250	-0.01087		3125	-0.00169		6250	0.00892
25000	0.08689	0.1018	0.12253	0.10374	0.0179					19.3788	0.97574		9.68941	0.98836		19.3788	0.98235		12500	0.06403		6250	0.04749		12500	0.04595
50000	0.02688	0.06055	0.07695	0.05479	0.02552					21.5247	0.97551		10.7624	0.9853		21.5247	0.98209		25000	0.03458		12500	0.00923		25000	0.04639
100000	0.00329	0	0.006	0.0031	0.00301					23.9082	0.97525		11.9541	0.98201		23.9082	0.9818		50000	0.03082		25000	-0.01657		50000	0.03925
200000	0	0.0221	0	0.00737	0.01276					26.5557	0.97496		13.2779	0.97845		26.5557	0.98148		100000	-0.00174		50000	-0.00954		100000	-0.00416
										29.4964	0.97465		14.7482	0.97463		29.4964	0.98112		200000	0.0113		100000	0.00213		200000	0.01709
NIA WT+										32.7626	0.97429		16.3813	0.97053		32.7626	0.98073
c L35 [nM]	sample 1	sample 2	sample 3	F-Norm	SD		R2	0.99		36.3906	0.9739		18.1953	0.96613		36.3906	0.98029
3.052	1	0.99644	0.97909	0.99184	0.01119		Kd [µM]	1.55		40.4203	0.97346		20.2101	0.96142		40.4203	0.9798
6.104	0.9985	1	1	0.9995	0.00086519		SD (Kd)	0.1		44.8962	0.97298		22.4481	0.95639		44.8962	0.97926
12.207	0.97774	0.99306	0.94612	0.97231	0.02394					49.8677	0.97244		24.9339	0.95102		49.8677	0.97865
24.414	0.89533	0.95037	0.91385	0.91985	0.02801					55.3898	0.97184		27.6949	0.94531		55.3898	0.97799
48.828	0.85007	0.91431	0.92598	0.89679	0.04088					61.5234	0.97118		30.7617	0.93923		61.5234	0.97724
97.656	0.7771	0.80635	0.79361	0.79235	0.01466					68.3361	0.97044		34.1681	0.93278		68.3361	0.97642
195.312	0.65319	0.7193	0.70445	0.69231	0.03469					75.9033	0.96962		37.9517	0.92595		75.9033	0.9755
390.625	0.58342	0.6593	0.66916	0.63729	0.04692					84.3084	0.96871		42.1542	0.91871		84.3084	0.97449
781.25	0.5395	0.62839	0.65101	0.6063	0.05894					93.6443	0.9677		46.8221	0.91106		93.6443	0.97336
1562.5	0.43278	0.43354	0.45257	0.43963	0.01121					104.014	0.96658		52.007	0.90299		104.014	0.97211
3125	0.28987	0.24097	0.28396	0.2716	0.02669					115.532	0.96533		57.7659	0.89449		115.532	0.97072
6250	0.18218	0.22571	0.23966	0.21585	0.02998					128.325	0.96395		64.1626	0.88554		128.325	0.96917
12500	0.08312	0.09895	0.12426	0.10211	0.02075					142.535	0.96242		71.2676	0.87613		142.535	0.96746
25000	0.03947	0.01897	0.02726	0.02857	0.01031					158.319	0.96072		79.1594	0.86627		158.319	0.96556
50000	0	0.0199	0.00462	0.00817	0.01041					175.85	0.95883		87.9251	0.85592		175.85	0.96345
100000	0.0151	0	0	0.00503	0.00872					195.323	0.95673		97.6614	0.8451		195.323	0.96111
										216.952	0.9544		108.476	0.83378		216.952	0.95851
NIA WT+										240.976	0.95182		120.488	0.82198		240.976	0.95563
c L35H36 [nM]	sample 1	sample 2	sample 3	F-Norm	SD		R2	0.99		267.66	0.94895		133.83	0.80967		267.66	0.95244
6.104	0.99153	0.99179	1	0.99444	0.00482		Kd [µM]	1.7		297.299	0.94577		148.65	0.79685		297.299	0.94889
12.207	0.98843	0.92242	0.93194	0.9476	0.03568		SD (Kd)	0.6		330.221	0.94224		165.11	0.78353		330.221	0.94496
24.414	0.99801	1	0.95797	0.98533	0.02371					366.788	0.93833		183.394	0.76971		366.788	0.94061
48.828	1	0.95627	0.93324	0.96317	0.03391					407.404	0.93399		203.702	0.75538		407.404	0.93578
97.656	0.97989	0.88737	0.92033	0.9292	0.04689					452.517	0.92918		226.259	0.74054		452.517	0.93043
195.312	0.90758	0.91391	0.86196	0.89448	0.02835					502.626	0.92385		251.313	0.72521		502.626	0.9245
390.625	0.88542	0.8667	0.84232	0.86481	0.02161					558.285	0.91794		279.142	0.70939		558.285	0.91794
781.25	0.85776	0.81468	0.79523	0.82256	0.032					620.106	0.91139		310.053	0.69309		620.106	0.91067
1562.5	0.78424	0.77239	0.75218	0.76961	0.01621					688.773	0.90415		344.386	0.67632		688.773	0.90263
3125	0.62917	0.58006	0.64634	0.61852	0.0344					765.044	0.89612		382.522	0.6591		765.044	0.89374
6250	0.48001	0.37657	0.36853	0.40837	0.06217					849.761	0.88724		424.88	0.64145		849.761	0.88392
12500	0.29762	0.1976	0.17864	0.22462	0.06393					943.858	0.87742		471.929	0.62339		943.858	0.87307
25000	0.12965	0.12848	0.0931	0.11707	0.02077					1048.38	0.86657		524.188	0.60495		1048.38	0.86109
50000	0.06996	0.08072	0.04559	0.06542	0.018					1164.47	0.85458		582.234	0.58615		1164.47	0.84789
100000	0.00739	0	0	0.00246	0.00427					1293.41	0.84135		646.707	0.56703		1293.41	0.83335
200000	0	0.03678	0.00699	0.01459	0.01953					1436.64	0.82676		718.32	0.54762		1436.64	0.81735
										1595.73	0.8107		797.863	0.52797		1595.73	0.79978
										1772.43	0.79302		886.214	0.50812		1772.43	0.78052
										1968.7	0.77362		984.348	0.48811		1968.7	0.75944
										2186.7	0.75235		1093.35	0.468		2186.7	0.73643
										2428.84	0.72908		1214.42	0.44783		2428.84	0.71139
										2697.8	0.70372		1348.9	0.42766		2697.8	0.68424
										2996.54	0.67614		1498.27	0.40755		2996.54	0.65493
										3328.36	0.6463		1664.18	0.38756		3328.36	0.62346
										3696.92	0.61416		1848.46	0.36774		3696.92	0.58989
										4106.3	0.57978		2053.15	0.34815		4106.3	0.55436
										4561.01	0.54329		2280.5	0.32886		4561.01	0.51712
										5066.07	0.50493		2533.03	0.30991		5066.07	0.47854
										5627.06	0.46509		2813.53	0.29137		5627.06	0.43911
										6250.17	0.42432		3125.08	0.27328		6250.17	0.39944
										6942.27	0.38332		3471.14	0.2557		6942.27	0.36025
										7711.02	0.34288		3855.51	0.23866		7711.02	0.32227
										8564.9	0.30386		4282.45	0.22222		8564.9	0.28617
										9513.33	0.26706		4756.66	0.20639		9513.33	0.25251
										10566.8	0.2331		5283.39	0.19122		10566.8	0.22169
										11736.9	0.20238		5868.45	0.17672		11736.9	0.19389
										13036.6	0.17504		6518.28	0.16291		13036.6	0.16911
										14480.2	0.15103		7240.08	0.1498		14480.2	0.14723
										16083.6	0.13013		8041.81	0.1374		16083.6	0.12803
										17864.6	0.11203		8932.32	0.1257		17864.6	0.11125
										19842.9	0.0964		9921.43	0.11469		19842.9	0.09662
										22040.2	0.08293		11020.1	0.10437		22040.2	0.08386
										24480.8	0.07129		12240.4	0.09473		24480.8	0.07274
										27191.6	0.06123		13595.8	0.08573		27191.6	0.06302
										30202.7	0.05252		15101.3	0.07737		30202.7	0.05453
										33547.1	0.04495		16773.6	0.06961		33547.1	0.0471
										37262	0.03835		18631	0.06242		37262	0.04057
										41388.2	0.0326		20694.1	0.05579		41388.2	0.03484
										45971.3	0.02755		22985.6	0.04967		45971.3	0.02978
										51061.9	0.02313		25530.9	0.04405		51061.9	0.02532
										56716.2	0.01924		28358.1	0.03889		56716.2	0.02138
										62996.6	0.01581		31498.3	0.03415		62996.6	0.01789
										69972.5	0.01278		34986.3	0.02982		69972.5	0.01479
										77720.9	0.0101		38860.4	0.02586		77720.9	0.01204
										86327.3	0.00772		43163.6	0.02224		86327.3	0.0096
										95886.7	0.00561		47943.3	0.01895		95886.7	0.00742
										106505	0.00374		53252.3	0.01595		106505	0.00548
										118298	0.00207		59149.2	0.01322		118298	0.00375
										131398	0.000580135		65699	0.01074		131398	0.00221
										145948	-0.000746284		72974.2	0.00848		145948	0.000829725
										162110	-0.00193		81054.9	0.00644		162110	-0.000404402
										180061	-0.00299		90030.5	0.00459		180061	-0.00151
										200000	-0.00393		100000	0.00291		200000	-0.0025
